# Supplementary material for: Analysis of Homologous Regions of Small RNAs MIR397 and MIR408 Reveals the Conservation of Microsynteny among Rice Crop-Wild Relatives
Source: Cells. 2022 Nov 2;11(21):3461. doi: 10.3390/cells11213461 (PMC9656352; doi:10.3390/cells11213461)
Supplement: Supplementary file 1 [file cells-11-03461-s001.zip]

Archive with 2 entries (2 files):
- cells-1959837 Supplementary file S1.pdf
- cells-1959837 Supplementary file S2.xls
