# Supplementary material for: Analysis of Homologous Regions of Small RNAs MIR397 and MIR408 Reveals the Conservation of Microsynteny among Rice Crop-Wild Relatives
Source: Cells. 2022 Nov 2;11(21):3461. doi: 10.3390/cells11213461 (PMC9656352; doi:10.3390/cells11213461)
Supplement: Supplementary file 1 [file cells-11-03461-s001.zip › cells-1959837 Supplementary file S2.xls]

## Sheet: miR397A
		Functionally annotated genes spanning 100Kb region of small RNAs MIR397 and MIR408 in rice crop-wild relatives															O.glumaepetula				O.brachyantha				O.punctata				Z.mays				A.thaliana				S.bicolor				T.aestivum 6D				T.aestivum 6B
	Oryza sativa				O. barthii				O. rufipogon				O.glaberima				384Gene	DD1A protein-like	465		1Gene	vegetative cell wall protein gp1-like	831		33Gene	putative anthocyanidin reductase	954		137Gene	Nucleic acid binding	3951		1Gene	Copper transport protein family	234		176Gene	---NA---	339		112Gene	predicted protein	1662		88Gene		6771
	193Gene	hypothetical protein OsI_24200	210		243Gene	protein HEAT-STRESS-ASSOCIATED 32	1923		291Gene	DD1A protein-like	780		338Gene	Photosystem antenna protein-like protein	300		385Gene	hypothetical protein	372		2Gene	calcium homeostasis endoplasmic reticulum protein	1701		34Gene	50S ribosomal protein L24, chloroplastic	417		138Gene	Transposable element protein, putative	1878		2Gene	ankyrin repeat family protein	1962		177Gene	Protein SRG1	1884		113Gene	Nucleic acid binding	4557		89Gene	Diacylglycerol kinase	1062
	194Gene	protein HEAT-STRESS-ASSOCIATED 32	2136		244Gene	hypothetical protein OsJ_22395	648		292Gene	hypothetical protein	294		339Gene	RNA polymerase beta subunit	360		386Gene	calcium homeostasis endoplasmic reticulum protein	1743		3Gene	protein HEAT-STRESS-ASSOCIATED 32	2706		35Gene	50S ribosomal protein L24, chloroplastic	237		139Gene		3975		3Gene	P53/DNA damage-regulated protein	159		178Gene	DNA polymerase delta catalytic subunit	3066		114Gene	putative polyprotein	1599		90Gene	---NA---	843
	195Gene	Transcription factor	1401		245Gene	---NA---	153		293Gene	---NA---	324		340Gene	rRNA-processing protein EFG1-like	783		387Gene	protein HEAT-STRESS-ASSOCIATED 32	2139		4Gene	uncharacterized protein LOC102713921, partial	1299		36Gene	hAT family dimerisation domain containing protein	2814		140Gene	HIPL1 protein	759		4Gene	polyubiquitin 11	690		179Gene	sugar transport protein MST5-like	1683		115Gene	unnamed protein product	3096		91Gene	putative NOT transcription complex subunit VIP2	138
	196Gene	putative anthocyanidin reductase isoform X2	1413		246Gene	---NA---	210		294Gene	calcium homeostasis endoplasmic reticulum protein	3828		341Gene	auxin-responsive protein IAA14-like	918		388Gene	Transcription factor	1290		5Gene	putative anthocyanidin reductase	297		37Gene	zinc finger BED domain-containing protein RICESLEEPER 2-like	1482		141Gene	---NA---	366		5Gene	vesicle-associated protein 4-3	864		180Gene	wound induced protein	273		116Gene	Nucleic acid binding	3606		92Gene	retrotransposon protein, putative, Ty3-gypsy subclass	2523
	197Gene	50S ribosomal protein L24, chloroplastic	573		247Gene	hypothetical protein OsJ_21461	357		295Gene	Transcription factor	1407		342Gene	---NA---	288		389Gene	putative anthocyanidin reductase isoform X1	1050		6Gene	50S ribosomal protein L24, chloroplastic	1056		38Gene	putative polyprotein	489		142Gene	retrotransposon protein, putative, unclassified	1575		6Gene	Wound-responsive family protein	264		181Gene	---NA---	207		117Gene	putative non-inhibitory serpin-10	1845		93Gene	hypothetical protein DVA69_19570, partial	330
	198Gene	hypothetical protein DAI22_06g257203	348		248Gene	hypothetical protein	807		296Gene	putative anthocyanidin reductase isoform X2	1269		343Gene	hypothetical protein	723		390Gene	50S ribosomal protein L24, chloroplastic	573		7Gene	putative beta-glucosidase 41 isoform X2	2373		39Gene	hypothetical protein DAI22_06g257203	417		143Gene	retrotransposon protein, putative, Ty3-gypsy subclass	2646		7Gene	secreted RxLR effector protein 161-like	675		182Gene	uncharacterized protein LOC110434417	1002		118Gene	Retrovirus-related Pol polyprotein from transposon TNT 1-94	1557		94Gene	DEAD-box ATP-dependent RNA helicase 40	3156
	199Gene	beta-glucosidase 25 isoform X1	1233		249Gene	putative transcription factor C2H2 family	810		297Gene	50S ribosomal protein L24, chloroplastic	573		344Gene	G-type lectin S-receptor-like serine/threonine-protein kinase At2g19130	3033		391Gene	hypothetical protein DAI22_06g257203	372		8Gene	hypothetical protein DAI22_06g257503	180		40Gene	putative beta-glucosidase 41 isoform X2	1101		144Gene	transposon protein, putative, CACTA, En/Spm sub-class	3087		8Gene	putative retroelement pol polyprotein	2529			MIR397			119Gene	Retrovirus-related Pol polyprotein from transposon TNT 1-94	2289		95Gene	ATP-dependent 6-phosphofructokinase 2	525
	200Gene	calcium-binding protein PBP1-like	378		250Gene	putative anthocyanidin reductase isoform X2	1839		298Gene	hypothetical protein DAI22_06g257203	276		345Gene	hypothetical protein	723		392Gene	beta-glucosidase 25 isoform X1	1290		9Gene	G-type lectin S-receptor-like serine/threonine-protein kinase At2g19130	2415		41Gene	---NA---	276		145Gene	transposon protein, putative, CACTA, En/Spm sub-class	3417		9Gene	F-box and associated interaction domains-containing protein	1176		183Gene	---NA---	273		120Gene	Ty1/Copia family ribonuclease HI	783		96Gene	predicted protein	555
	201Gene	hypothetical protein DAI22_06g257503	279		251Gene	hypothetical protein DAI22_06g257203	276		299Gene	beta-glucosidase 25 isoform X1	1284			MIR397A			393Gene	Calcium-binding protein KIC	378			MIR397A			42Gene	calcium-binding protein PBP1-like	843			MIR397A			10Gene	putative PAP-specific phosphatase, mitochondrial	1419		184Gene	CBL-interacting protein kinase 26	1386		121Gene	---NA---	288		97Gene	---NA---	474
	202Gene	G-type lectin S-receptor-like serine/threonine-protein kinase At2g19130	2340		252Gene	beta-glucosidase 25 isoform X1	1290		300Gene	calcium-binding protein PBP1-like	378		346Gene	Wound-responsive family protein	456		394Gene	---NA---	351		10Gene	hypothetical protein E2562_036012	747		43Gene	G-type lectin S-receptor-like serine/threonine-protein kinase At2g19130	648		146Gene	L-ascorbate oxidase precursor	1863		11Gene	non-LTR retrolelement reverse transcriptase	417		185Gene	formin-like protein 10	3201		122Gene	ABC transporter G family member 37	1248		98Gene		4359
	203Gene	hypothetical protein	723		253Gene	calcium-binding protein PBP1-like	378		301Gene	---NA---	303		347Gene	uncharacterized protein LOC4341874	699		395Gene	G-type lectin S-receptor-like serine/threonine-protein kinase At2g19130	2265		11Gene	uncharacterized protein LOC121054792	324		44Gene	G-type lectin S-receptor-like serine/threonine-protein kinase At2g19130	1662		147Gene	putative kinase	597		12Gene	transcription factor MYB74	975		186Gene	Zinc finger CCCH domain-containing protein 40	1407		123Gene	wound induced protein	267		99Gene	---NA---	474
		MIR397A			254Gene	---NA---	288		302Gene	G-type lectin S-receptor-like serine/threonine-protein kinase At2g19130	2379		348Gene	QTL43_1-11 protein	336		396Gene	hypothetical protein	723		12Gene	serine/arginine repetitive matrix protein 1-like	1344		45Gene	transposon protein, putative, CACTA, En/Spm sub-class	1968		148Gene	putative laccase precursor	1644		13Gene	---NA---	216		187Gene	peroxidase 39	1209		124Gene	predicted protein	1920			MIR397
	204Gene	Wound-responsive family protein	456		255Gene	G-type lectin S-receptor-like serine/threonine-protein kinase At2g19130	2313		303Gene	hypothetical protein	723		349Gene	serine/arginine repetitive matrix protein 1-like	1296			MIR397A			13Gene	external alternative NAD(P)H-ubiquinone oxidoreductase B1, mitochondrial	3540		46Gene	Transposable element protein, putative, Transposase_28	2214		149Gene	putative retrotransposon protein	2670			MIR397A			188Gene	peroxidase activity	645		125Gene	putative WRKY transcription factor 70	1413		100Gene	wound induced protein	885
	205Gene	uncharacterized protein LOC4341874	729		256Gene	hypothetical protein	723			MIR397A			350Gene	external alternative NAD(P)H-ubiquinone oxidoreductase B1, mitochondrial	2343		397Gene	Wound-responsive family protein	312		14Gene	putative FBD-associated F-box protein At1g61330 isoform X1	1623		47Gene	putative polyprotein	918		150Gene	retrotransposon protein, putative, Ty3-gypsy subclass	3201		14Gene	equilibrative nucleoside transporter 6	1098		189Gene	polyubiquitin	1146		126Gene	Type I inositol-1,4,5-trisphosphate 5-phosphatase CVP2	825		101Gene	predicted protein	1350
	206Gene	serine/arginine repetitive matrix protein 1-like	1296			MIR397A			304Gene	Wound-responsive family protein	312		351Gene	hypothetical protein	462		398Gene	uncharacterized protein LOC4341874	780		15Gene	COBRA-like protein 10	2028		48Gene	hypothetical protein	1335		151Gene	Nucleic acid binding	5037		15Gene	Major facilitator superfamily protein	1257		190Gene	Polyubiquitin 4	1200		127Gene	Retrovirus-related Pol polyprotein from transposon TNT 1-94	720		102Gene	Organic cation transporter protein	1257
	207Gene	armadillo/beta-catenin repeat protein-like	1800		257Gene	Wound-responsive family protein	411		305Gene	uncharacterized protein LOC4341874	552		352Gene	retrotransposon protein, putative, unclassified	621		399Gene	serine/arginine repetitive matrix protein 1-like	1296		16Gene	synaptotagmin-3 isoform X1	2445		49Gene	Wound-responsive family protein	321		152Gene	replication protein A 70 kDa DNA-binding subunit B isoform X3	417		16Gene	equilibrative nucleotide transporter 4	1152		191Gene	polyubiquitin	1539		128Gene	Histone H2A	468		103Gene	Nucleic acid binding	3489
	208Gene	external alternative NAD(P)H-ubiquinone oxidoreductase B1, mitochondrial	1767		258Gene	---NA---	177		306Gene	serine/arginine repetitive matrix protein 1-like	1296		353Gene	DD1A protein-like	462		400Gene	armadillo/beta-catenin repeat protein-like	1800		17Gene	---NA---	270			MIR397A			153Gene	putative gag-pol polyprotein	2244		17Gene	putative retroelement pol polyprotein	3420		192Gene	dihydroflavonol 4-reductase	1089		129Gene	Nucleic acid binding	7419		104Gene	Nucleic acid binding	7605
	209Gene	HGWP repeat containing protein-like	585		259Gene	retrotransposon protein, putative, unclassified	1104		307Gene	armadillo/beta-catenin repeat protein-like	1815		354Gene	retrotransposon protein, putative, Ty1-copia subclass	483		401Gene	external alternative NAD(P)H-ubiquinone oxidoreductase B1, mitochondrial	1767		18Gene	hypothetical protein	393		50Gene	---NA---	675		154Gene	retrotransposon protein, putative, Ty3-gypsy subclass	1737		18Gene	putative retroelement pol polyprotein	264						130Gene	---NA---	753		105Gene	hypothetical protein T12_14755	1617
	210Gene	retrotransposon protein, putative, unclassified	621		260Gene	retrotransposon protein, putative, Ty3-gypsy subclass	1419		308Gene	external alternative NAD(P)H-ubiquinone oxidoreductase B1, mitochondrial	1767		355Gene	hypothetical protein OsI_24220	765		402Gene	DD1A protein-like	174						51Gene	retrotransposon protein, putative, unclassified	666						19Gene	Major facilitator superfamily protein	1251						131Gene	---NA---	111		106Gene	putative L-type lectin-domain containing receptor kinase S.7	306
	211Gene	DD1A protein-like	348		261Gene	ureide permease 1-like	1257		309Gene	hypothetical protein	219		356Gene	retrotransposon protein, putative, Ty1-copia subclass	876		403Gene	heptahelical transmembrane protein ADIPOR2-like	585						52Gene	serine/arginine repetitive matrix protein 1-like	1302						20Gene	non-LTR retroelement reverse transcriptase-like protein	246						132Gene	---NA---	1026		107Gene	putative L-type lectin-domain containing receptor kinase S.7	1491
	212Gene	OSIGBa0093M15.3	441		262Gene	uncharacterized protein LOC4341874	678		310Gene	hypothetical protein	198		357Gene	retrotransposon protein, putative, Ty1-copia subclass	633		404Gene	hypothetical protein OsI_24222	540						53Gene	armadillo/beta-catenin repeat protein-like	1806						21Gene	equilibrative nucleotide transporter 3-like	243							MIR397			108Gene	putative L-type lectin-domain containing receptor kinase S.7	306
	213Gene	hypothetical protein OsI_24220	498		263Gene	hypothetical protein OsI_11366	342		311Gene	putative polyprotein	621		358Gene	DD1A protein-like	201		405Gene	---NA---	246						54Gene	external alternative NAD(P)H-ubiquinone oxidoreductase B1, mitochondrial	1743						22Gene	Octicosapeptide/Phox/Bem1p family protein	1341						133Gene	putative L-type lectin-domain containing receptor kinase S.7	747		109Gene	putative L-type lectin-domain containing receptor kinase S.7	225
	214Gene	retrotransposon protein, putative, Ty1-copia subclass	867		264Gene	serine/arginine repetitive matrix protein 1-like	1296		312Gene	DD1A protein-like	558		359Gene	heptahelical transmembrane protein ADIPOR2-like	1269		406Gene	DD1A protein-like	312						55Gene	---NA---	246						23Gene	reverse transcriptase, putative; 16838-20266	273						134Gene	---NA---	120		110Gene	Cyclopropane-fatty-acyl-phospholipid synthase	555
	215Gene	hypothetical protein	246		265Gene	---NA---	195		313Gene	retrotransposon protein, putative, Ty1-copia subclass	435		360Gene	polygalacturonase PG1-like	300		407Gene		357						56Gene	---NA---	405						24Gene	4-coumarate--CoA ligase-like 7	1725						135Gene	hypothetical protein C2845_PM01G16690	285		111Gene	predicted protein	516
	216Gene	hypothetical protein OsI_24221	165		266Gene	external alternative NAD(P)H-ubiquinone oxidoreductase B1, mitochondrial	3681		314Gene	hypothetical protein OsI_24220	474		361Gene	hypothetical protein	372		408Gene	putative F-box/LRR-repeat protein At3g18150	1455						57Gene	---NA---	438						25Gene	basic helix-loop-helix (bHLH) DNA-binding superfamily protein	798						136Gene	predicted protein	2148
	217Gene	retrotransposon protein, putative, Ty1-copia subclass	504		267Gene	putative polyprotein	603		315Gene	retrotransposon protein, putative, Ty1-copia subclass	867		362Gene	putative F-box/LRR-repeat protein At3g18150	1545		409Gene	COBRA-like protein 10	1110						58Gene	hypothetical protein OsI_24220	465						26Gene	oxygen-evolving enhancer protein 3-2, chloroplastic	693
	218Gene	DD1A protein-like	171		268Gene	DD1A protein-like	558		316Gene	hypothetical protein OsI_24221	168														59Gene	---NA---	333						27Gene	Polynucleotidyl transferase, ribonuclease H-like superfamily protein	303
	219Gene	heptahelical transmembrane protein ADIPOR2-like	411		269Gene	retrotransposon protein, putative, Ty1-copia subclass	483		317Gene	retrotransposon protein, putative, Ty1-copia subclass	522														60Gene	peroxidase 2-like	402						28Gene	kinesin-like protein KIN-14D	402
	220Gene	hypothetical protein OsI_24222	540		270Gene	---NA---	273		318Gene	DD1A protein-like	201														61Gene	DD1A protein-like	837
	221Gene	---NA---	246		271Gene	hypothetical protein OsI_24220	504		319Gene	heptahelical transmembrane protein ADIPOR2-like	813														62Gene	putative F-box/LRR-repeat protein At3g18150	1686
	222Gene	---NA---	273		272Gene	Putative retroelement	381		320Gene	putative F-box/LRR-repeat protein At3g18150	1389														63Gene	COBRA-like protein 10	1947
	223Gene	retrotransposon protein, putative, Ty3-gypsy subclass	825						321Gene	COBRA-like protein 10	2031
	224Gene	retrotransposon protein, putative, unclassified	258

## Sheet: miR397B
	Oryza sativa				O.barthii				O.rufipogon				O.glaberima				O.glumaepetula				O.brachyantha				O.punctata				Z.mays				A.thaliana				S.bicolor				T.aestivum 6D				T.aestivum 6B
	225Gene	protein SCO1 homolog 1, mitochondrial	1032		273Gene	protein SCO1 homolog 1, mitochondrial	1032		322Gene	protein SCO1 homolog 1, mitochondrial	876		363Gene	protein SCO1 homolog 1, mitochondrial-like isoform X2	609		410Gene	protein SCO1 homolog 1, mitochondrial	873		19Gene	1 Obr-miR397b 29 exon (s) 29 - 17743 5430 bp, chain -	5430		64Gene	protein SCO1 homolog 1, mitochondrial-like isoform X1	474		155Gene	Cinful1 polyprotein	2106		29Gene	putative non-LTR retroelement reverse transcriptase	588		176Gene	---NA---	339		112Gene	predicted protein	1662		88Gene		6771
	226Gene	protein SUPPRESSOR OF K(+) TRANSPORT GROWTH DEFECT 1	1302		274Gene	protein SUPPRESSOR OF K(+) TRANSPORT GROWTH DEFECT 1	1302		323Gene	protein SUPPRESSOR OF K(+) TRANSPORT GROWTH DEFECT 1	1299		364Gene	protein SUPPRESSOR OF K(+) TRANSPORT GROWTH DEFECT 1	1185		411Gene	protein SUPPRESSOR OF K(+) TRANSPORT GROWTH DEFECT 1	1302		20Gene	myosin-1 isoform X2	825		65Gene	protein SUPPRESSOR OF K(+) TRANSPORT GROWTH DEFECT 1	1314		156Gene	putative pol protein	186		30Gene	myb domain protein 79	828		177Gene	Protein SRG1	1884		113Gene	Nucleic acid binding	4557		89Gene	Diacylglycerol kinase	1062
	227Gene	Helicase activity	4377		275Gene	Helicase activity	4377		324Gene	Helicase activity	4239		365Gene	Helicase activity	4377		412Gene	Helicase activity	4377		21Gene	---NA---	144		66Gene	3 Opu-miR397b 22 exon (s) 5337 - 17680 4038 bp, chain -	4038		157Gene	putative retrotransposon protein	1611		31Gene	RING/U-box superfamily protein	681		178Gene	DNA polymerase delta catalytic subunit	3066		114Gene	putative polyprotein	1599		90Gene	---NA---	843
	228Gene	myosin-1 isoform X1	786		276Gene	myosin-1 isoform X1	786		325Gene	hypothetical protein DAI22_02g048100	786		366Gene	myosin-1 isoform X1	786		413Gene	hypothetical protein DAI22_02g048100	840		22Gene	F-box/LRR-repeat protein At5g02910-like	1461		67Gene	hypothetical protein DAI22_02g048100	774		158Gene		5910		32Gene	unnamed protein product	225		179Gene	sugar transport protein MST5-like	1683		115Gene	unnamed protein product	3096		91Gene	putative NOT transcription complex subunit VIP2	138
	229Gene	F-box protein At2g39490	858		277Gene	F-box protein At2g39490	858		326Gene	F-box protein At5g03100-like	1767		367Gene	F-box protein At5g03100-like	1488		414Gene	armadillo/beta-catenin repeat protein-like	3294		23Gene	armadillo/beta-catenin repeat protein-like	1800		68Gene	---NA---	141		159Gene	retrotransposon gag domain-containing protein	474		33Gene	Beta-galactosidase related protein	471		180Gene	wound induced protein	273		116Gene	Nucleic acid binding	3606		92Gene	retrotransposon protein, putative, Ty3-gypsy subclass	2523
	230Gene	armadillo/beta-catenin repeat protein-like	1710		278Gene	armadillo/beta-catenin repeat protein-like	1710		327Gene	armadillo/beta-catenin repeat protein-like	1710		368Gene	armadillo/beta-catenin repeat protein-like	1710		415Gene	sugar transport protein MST5-like	1509		24Gene	sugar transport protein MST5-like	1650		69Gene	F-box protein At5g03100-like	1206		160Gene	Opie1 putative gag protein	3966		34Gene	transmembrane protein	378		181Gene	---NA---	207		117Gene	putative non-inhibitory serpin-10	1845		93Gene	hypothetical protein DVA69_19570, partial	330
	231Gene	sugar transport protein 1-like	1509		279Gene	sugar transport protein 1-like	1509		328Gene	sugar transport protein 1-like	1509		369Gene	sugar transport protein MST5-like	1509		416Gene	hypothetical protein OsI_05944	198		25Gene	---NA---	363		70Gene	---NA---	102		161Gene	Zeon1 gag protein	327		35Gene	ammonium transporter 1 member 1	1506		182Gene	uncharacterized protein LOC110434417	1002		118Gene	Retrovirus-related Pol polyprotein from transposon TNT 1-94	1557		94Gene	DEAD-box ATP-dependent RNA helicase 40	3156
	232Gene	hypothetical protein OsI_05944	132		280Gene	hypothetical protein OsI_05944	132		329Gene	hypothetical protein OsI_05944	198		370Gene	hypothetical protein OsI_05944	198		417Gene	---NA---	435			MIR397B			71Gene	armadillo/beta-catenin repeat protein-like	1758		162Gene	putative gag-pol polyprotein	399		36Gene	small acidic protein 1	189			MIR397			119Gene	Retrovirus-related Pol polyprotein from transposon TNT 1-94	2289		95Gene	ATP-dependent 6-phosphofructokinase 2	525
	233Gene	---NA---	396		281Gene	---NA---	396		330Gene	---NA---	351		371Gene	---NA---	396		418Gene	predicted protein	270		26Gene	CBL-interacting protein kinase 26	1542		72Gene	sugar transport protein MST5-like	1509		163Gene	Zeon1 gag protein	1515		37Gene	transmembrane protein	813		183Gene	---NA---	273		120Gene	Ty1/Copia family ribonuclease HI	783		96Gene	predicted protein	555
	234Gene	uncharacterized protein LOC9267626	270		282Gene	uncharacterized protein LOC9267626	270		331Gene	wound induced protein	267		372Gene	uncharacterized protein LOC9267626	270			MIR397B			27Gene	9 Obr-miR397b 18 exon (s) 56661 - 68987 4272 bp, chain +	4272		73Gene	hypothetical protein	513		164Gene	Cinful1 polyprotein	2907		38Gene	golgin family A protein	633		184Gene	CBL-interacting protein kinase 26	1386		121Gene	---NA---	288		97Gene	---NA---	474
		MIR397B				MIR397B				MIR397B				MIR397B			419Gene	CBL-interacting protein kinase 26	1482		28Gene	10 Obr-miR397b 27 exon (s) 71056 - 86788 6183 bp, chain +	6183		74Gene	hypothetical protein OsI_05944	195		165Gene	putative gag-pol polyprotein	3792		39Gene	putative triglyceride lipase	2664		185Gene	formin-like protein 10	3201		122Gene	ABC transporter G family member 37	1248		98Gene		4359
	235Gene	CBL-interacting protein kinase 26	1482		283Gene	CBL-interacting protein kinase 26	1482		332Gene	CBL-interacting protein kinase 26-like	1482		373Gene	CBL-interacting protein kinase 26	1482		420Gene	hypothetical protein EE612_009014	495		29Gene	probable leucine-rich repeat receptor-like protein kinase At1g35710	1272		75Gene	---NA---	297		166Gene	Opie2 gag protein	360			MIR397B			186Gene	Zinc finger CCCH domain-containing protein 40	1407		123Gene	wound induced protein	267		99Gene	---NA---	474
	236Gene	hypothetical protein EE612_009014	300		284Gene	hypothetical protein EE612_009014	300		333Gene	hypothetical protein EE612_009014	507		374Gene	hypothetical protein EE612_009014	405		421Gene	hypothetical protein	651		30Gene	---NA---	375		76Gene	F-box protein At2g26160 isoform X3	405			MIR397B			40Gene	Late embryogenesis abundant protein (LEA) family protein	330		187Gene	peroxidase 39	1209		124Gene	predicted protein	1920			MIR397
	237Gene	---NA---	3354		285Gene	formin-like protein 10	3354		334Gene	hypothetical protein	456		375Gene	hypothetical protein	603		422Gene	formin-like protein 10	2661		31Gene	probable leucine-rich repeat receptor-like protein kinase At1g35710	1680		77Gene	wound induced protein	264		167Gene	CBL-interacting protein kinase 26	1413		41Gene	histone H2A variant 1-like	357		188Gene	peroxidase activity	645		125Gene	putative WRKY transcription factor 70	1413		100Gene	wound induced protein	885
	238Gene	Nucleosome dependent ATPase activity	7884		286Gene	Nucleosome dependent ATPase activity	7884		335Gene	Nucleosome dependent ATPase activity	10551		376Gene	formin-like protein 10	2652		423Gene	Nucleosome dependent ATPase activity	8166		32Gene	peroxidase 3-like	1107			MIR397B			168Gene	formin-like protein 10	2985		42Gene	hypothetical protein AT4G13572	372		189Gene	polyubiquitin	1146		126Gene	Type I inositol-1,4,5-trisphosphate 5-phosphatase CVP2	825		101Gene	predicted protein	1350
	239Gene	---NA---	258		287Gene	LRR receptor-like serine/threonine-protein kinase FLS2	258		336Gene	LRR receptor-like serine/threonine-protein kinase GSO1	3267		377Gene	zinc finger CCCH domain-containing protein 13 isoform X2	999		424Gene	LRR receptor-like serine/threonine-protein kinase FLS2	273						78Gene	CBL-interacting protein kinase 26	1473		169Gene	---NA---	189		43Gene	---NA---	213		190Gene	Polyubiquitin 4	1200		127Gene	Retrovirus-related Pol polyprotein from transposon TNT 1-94	720		102Gene	Organic cation transporter protein	1257
	240Gene	LRR receptor-like serine/threonine-protein kinase FLS2	1473		288Gene	LRR receptor-like serine/threonine-protein kinase FLS2	1473		337Gene	Os02g0161701	399		378Gene	---NA---	537		425Gene	probable leucine-rich repeat receptor-like protein kinase At1g35710	1473						79Gene	formin-like protein 10	3102		170Gene	Transposable element protein, putative	1650		44Gene	unnamed protein product	192		191Gene	polyubiquitin	1539		128Gene	Histone H2A	468		103Gene	Nucleic acid binding	3489
	241Gene	peroxidase 3-like	732		289Gene	peroxidase 3-like	732						379Gene	Nucleosome dependent ATPase activity	7359		426Gene	peroxidase 3-like	549						80Gene	17 Opu-miR397b 48 exon (s) 64986 - 91481 9693 bp, chain +	9693		171Gene	polyubiquitin-A isoform X2	1638		45Gene	---NA---	231		192Gene	dihydroflavonol 4-reductase	1089		129Gene	Nucleic acid binding	7419		104Gene	Nucleic acid binding	7605
	242Gene	---NA---	312		290Gene	---NA---	312						380Gene	LRR receptor-like serine/threonine-protein kinase FLS2	258		427Gene	---NA---	507						81Gene	LRR receptor-like serine/threonine-protein kinase FLS2	1926		172Gene	putative RIRE2 orf3	2118		46Gene	dirigent protein 18	735						130Gene	---NA---	753		105Gene	hypothetical protein T12_14755	1617
													381Gene	LRR receptor-like serine/threonine-protein kinase FLS2	1011										82Gene	peroxidase 3-like	1053		173Gene	retrotransposon protein, putative, Ty3-gypsy subclass	1422		47Gene	protein PAM71-homolog, chloroplastic	1080						131Gene	---NA---	111		106Gene	putative L-type lectin-domain containing receptor kinase S.7	306
													382Gene	peroxidase 3-like	732														174Gene	60S ribosomal protein L7-3	1173		48Gene	---NA---	114						132Gene	---NA---	1026		107Gene	putative L-type lectin-domain containing receptor kinase S.7	1491
																													175Gene	Nucleic acid binding	4476		49Gene	---NA---	129							MIR397			108Gene	putative L-type lectin-domain containing receptor kinase S.7	306
																																	50Gene	PLASMODESMATA CALLOSE-BINDING PROTEIN 1	582						133Gene	putative L-type lectin-domain containing receptor kinase S.7	747		109Gene	putative L-type lectin-domain containing receptor kinase S.7	225
																																	51Gene		4287						134Gene	---NA---	120		110Gene	Cyclopropane-fatty-acyl-phospholipid synthase	555
																																	52Gene	NAC transcription factor 29-like	321						135Gene	hypothetical protein C2845_PM01G16690	285		111Gene	predicted protein	516
																																	53Gene	---NA---	246						136Gene	predicted protein	2148

## Sheet: miR408
	Oryza sativa				O. barthii				O. rufipogon				O.glaberima				O.glumaepetula				O.brachyantha				O.punctata				S.bicolor				T.aestivum				Z.mays a				Z.mays b				A.thaliana
	108Gene	retrotransposon protein, putative, Ty3-gypsy subclass	843		129Gene	protein translocase subunit SECA1, chloroplastic	1323		181Gene	protein translocase subunit SECA1, chloroplastic	1386		146Gene	protein translocase subunit SECA1, chloroplastic	1506		164Gene	hypothetical protein OsI_01636	366		1Gene	---NA---	270		20Gene	Os12g0177350	468		91Gene	protein ABC transporter 1, mitochondrial	1698		31Gene	predicted protein	1641		62Gene	putative gag-pol polyprotein	2715		78Gene		5901		1Gene	transcription factor 25	1725
	109Gene	hypothetical protein OsJ_01520	270		130Gene	probable 2-oxoglutarate-dependent dioxygenase AOP1	543		182Gene	probable 2-oxoglutarate-dependent dioxygenase AOP1	546		147Gene	probable 2-oxoglutarate-dependent dioxygenase AOP1	591		165Gene	hypothetical protein EE612_022310	603		2Gene	---NA---	408		21Gene	---NA---	927		92Gene	pectin acetylesterase 3-like isoform X1	1350		32Gene		4905		63Gene	T-complex protein 1 subunit beta	1050		79Gene	retrotransposon protein, putative, Ty1-copia subclass	3141		2Gene	probable plastid-lipid-associated protein 10, chloroplastic	846
	110Gene	retrotransposon protein, putative, unclassified	468		131Gene	protein transport protein SEC23	2598		183Gene	protein transport protein SEC23	2598		148Gene	protein transport protein SEC23	2598		166Gene	Putative Mutator protein	2589		3Gene	protein translocase subunit SECA1, chloroplastic	2673		22Gene	transposon protein, putative, CACTA, En/Spm sub-class	909		93Gene	---NA---	357		33Gene	---NA---	219		64Gene	retrotransposon gag domain-containing protein	675		80Gene		4191		3Gene	DUF3754 family protein, putative (DUF3754)	2046
	111Gene	UPF0481 protein At3g47200	1428		132Gene	protein FAM192A	795		184Gene	actin cytoskeleton-regulatory complex protein PAN1	1020		149Gene	protein FAM192A	798		167Gene	uncharacterized protein LOC107278644	381		4Gene	protein transport protein SEC23	2262		23Gene	---NA---	267		94Gene	pectin acetylesterase 3	1254		34Gene	---NA---	1506		65Gene	protein NYNRIN-like	417		81Gene	retrotransposon gag domain-containing protein	1056		4Gene	protein phosphatase 2C 32	2571
	112Gene	---NA---	126		133Gene	hypothetical protein OsI_01636	240		185Gene	hypothetical protein OsI_01636	366		150Gene	hypothetical protein OsI_01636	366		168Gene	hypothetical protein	1863		5Gene	actin cytoskeleton-regulatory complex protein PAN1	1137		24Gene	transposon protein, putative, CACTA, En/Spm sub-class	627		95Gene	Protein translocase subunit SecA, chloroplastic	2760		35Gene	hypothetical protein CFC21_104836	1791		66Gene	putative growth-regulating factor 1	594		82Gene	Cinful1 polyprotein	534		5Gene	pectin acetylesterase 3	1239
	113Gene	---NA---	237		134Gene	uncharacterized protein LOC107278644	408		186Gene	uncharacterized protein LOC107278644	381		151Gene	uncharacterized protein LOC107278644	381		169Gene	---NA---	405		6Gene	uncharacterized protein LOC121053940	270		25Gene	---NA---	963		96Gene	protein transport protein SEC23	2607		36Gene		3537		67Gene	uncharacterized protein LOC109944521	1089		83Gene	protein ALP1-like	966		6Gene	fold protein	759
	114Gene	hypothetical protein OsI_01639	318		135Gene	---NA---	471		187Gene	---NA---	456		152Gene	---NA---	402		170Gene	Os03g0387700	240		7Gene	---NA---	294		26Gene	---NA---	258		97Gene	protein FAM192A isoform X1	624		37Gene	Lecithin-cholesterol acyltransferase-like 1	780		68Gene		4452		84Gene	glutathione S-transferase T3-like	1476		7Gene	cytochrome P450 709B2	1554
	115Gene	hypothetical protein OsJ_01521	696		136Gene	hypothetical protein	504		188Gene	soluble inorganic pyrophosphatase (Pyrophosphate phospho-hydrolase) (PPase)-like protein	3159		153Gene	---NA---	390		171Gene	OSJNBb0018J12.4	90		8Gene	---NA---	270		27Gene	hypothetical protein OsI_01640	345			MIR408			38Gene	Retrovirus-related Pol polyprotein from transposon TNT 1-94	2961		69Gene		5871			MIR408B			8Gene	cytochrome P450, family 709, subfamily B, polypeptide 1	1560
	116Gene	Epstein-Barr virus EBNA-1-like protein	243		137Gene	soluble inorganic pyrophosphatase	2031		189Gene	hypothetical protein OsJ_01532	300		154Gene	soluble inorganic pyrophosphatase (Pyrophosphate phospho-hydrolase) (PPase)-like protein	3093		172Gene	hypothetical protein DAI22_01g150500	1392		9Gene	---NA---	204		28Gene	transposon protein, putative, CACTA, En/Spm sub-class	3345		98Gene	suppressor of mec-8 and unc-52 protein homolog 1	1725		39Gene	hypothetical protein T12_7388	450		70Gene	Zeon1 gag protein	1518		85Gene	protein FAM192A isoform X1	909		9Gene	phytochrome interacting factor 3-like 1	1251
	117Gene	hypothetical protein OsI_01640	375		138Gene	hypothetical protein OsI_01641	327			MIR408			155Gene	hypothetical protein OsJ_01532	327			MIR408			10Gene	---NA---	348		29Gene	---NA---	276		99Gene	retrotransposon protein, putative, Ty3-gypsy subclass	2517		40Gene	Retrovirus-related Pol polyprotein from transposon TNT 1-94	2964		71Gene	Cinful1 polyprotein	3018		86Gene		7050		10Gene	asynaptic protein 3	2382
	118Gene	---NA---	498			MIR408			190Gene	suppressor of mec-8 and unc-52 protein homolog 1	1599			MIR408			173Gene	suppressor of mec-8 and unc-52 protein homolog 1	1671		11Gene	---NA---	120		30Gene	retrotransposable element Tf2	2706		100Gene	retrotransposon protein, putative, Ty3-gypsy subclass	2970			MIR408				MIR408A			87Gene	retrotransposon protein, putative, unclassified	429		11Gene	---NA---	111
	119Gene	hypothetical protein OsJ_01531	2814		139Gene	suppressor of mec-8 and unc-52 protein homolog 1	1599		191Gene	---NA---	267		156Gene	suppressor of mec-8 and unc-52 protein homolog 1	1599		174Gene	---NA---	771		12Gene	---NA---	216			MIR408			101Gene	fibrous sheath CABYR-binding protein-like	2169		41Gene	O-acyltransferase WSD1	957		72Gene		4893		88Gene	mitochondrial GTPase 1-like isoform X1	864		12Gene	indole-3-acetic acid inducible 20	528
	120Gene	hypothetical protein OsI_01641	327		140Gene	hypothetical protein	291		192Gene	hypothetical protein	384		157Gene	---NA---	279		175Gene	hypothetical protein	384		13Gene	hypothetical protein E2562_006248	363		31Gene	suppressor of mec-8 and unc-52 protein homolog 1	1314		102Gene	retrotransposon protein, putative, unclassified	1047		42Gene	luminal-binding protein-like	303		73Gene	putative gypsy-type transposase	1008		89Gene	Protein MARD1	1449		13Gene	death domain-associated protein 6	270
		MIR408			141Gene	probable receptor-like protein kinase At5g18500	1545		193Gene	---NA---	297		158Gene	protein SAR DEFICIENT 4	372		176Gene	probable receptor-like protein kinase At5g18500	1551			MIR408			32Gene	---NA---	318		103Gene	amino acid selective channel protein	279		43Gene	uncharacterized protein LOC119338552	510		74Gene	retrotransposon protein, putative, Ty3-gypsy subclass	1950		90Gene	protein transport protein SEC23	1722		14Gene		3861
	121Gene	suppressor of mec-8 and unc-52 protein homolog 1	3789		142Gene	pto-interacting protein 1	1116		194Gene	probable receptor-like protein kinase At5g18500	1551		159Gene	probable receptor-like protein kinase At5g18500	1545		177Gene	pto-interacting protein 1	1116		14Gene	suppressor of mec-8 and unc-52 protein homolog 1	1569		33Gene	probable receptor-like protein kinase At5g18500	1548		104Gene	---NA---	180		44Gene	---NA---	120		75Gene	---NA---	630						15Gene	calcium/calcium/calmodulin-dependent Serine/Threonine-kinase	1482
	122Gene	hypothetical protein OsJ_01532	216		143Gene	Os01g0323200	393		195Gene	pto-interacting protein 1	1182		160Gene	pto-interacting protein 1	1116		178Gene	hypothetical protein OsI_01647	363		15Gene	---NA---	411		34Gene	---NA---	246		105Gene	---NA---	558		45Gene	probable mediator of RNA polymerase II transcription subunit 26c	1131		76Gene	putative gag protein	1026							MIR408
	123Gene	---NA---	210		144Gene	CRS2-associated factor 2, chloroplastic	1080		196Gene	hypothetical protein OsI_01647	282		161Gene	Os01g0323200	393		179Gene	CRS2-associated factor 2, chloroplastic	1890		16Gene	probable receptor-like protein kinase At5g18500	1548		35Gene	pto-interacting protein 1	1110		106Gene	probable receptor-like protein kinase At5g18500	1542		46Gene	Cytochrome P450 71C4	696		77Gene	Cinful1 polyprotein	2571						16Gene	Peptide chain release factor 1	1242
	124Gene	methyl-CpG binding protein-like	999		145Gene	hypothetical protein OsI_01648	810		197Gene	CRS2-associated factor 2, chloroplastic	1671		162Gene	CRS2-associated factor 2, chloroplastic	1227		180Gene	hypothetical protein OsI_01648	972		17Gene	pto-interacting protein 1	1905		36Gene	---NA---	234		107Gene	pto-interacting protein 1	1146		47Gene	pentatricopeptide repeat-containing protein At1g71490	2673										17Gene	Plant invertase/pectin methylesterase inhibitor superfamily	1767
	125Gene	hypothetical protein	240						198Gene	hypothetical protein OsI_01648	882		163Gene	CRS2-associated factor 2, chloroplastic	741						18Gene	CRS2-associated factor 2, chloroplastic	2031		37Gene	---NA---	465						48Gene	uncharacterized protein LOC119336301	1197										18Gene	pectinesterase 5	1788
	126Gene	hypothetical protein	384																		19Gene	---NA---	606		38Gene	CRS2-associated factor 2, chloroplastic	795						49Gene	---NA---	411										19Gene	probable pectinesterase/pectinesterase inhibitor	651
	127Gene	---NA---	297																						39Gene	CRS2-associated factor 2, chloroplastic	1113						50Gene	hypothetical protein CFC21_075637	171										20Gene	Protein kinase superfamily protein	1098
	128Gene	probable receptor-like protein kinase At5g18500	1551																						40Gene	---NA---	366						51Gene	hypothetical protein CFC21_091099	285										21Gene	squamosa promoter-binding-like protein 1	2646
																									41Gene	putative DNA binding protein	291						52Gene	---NA---	297										22Gene	zinc ion binding/nucleic acid binding protein	2238
																																	53Gene	transposon protein, putative, CACTA, En/Spm sub-class	705										23Gene	ubiquitin-40S ribosomal protein S27a-3	474
																																	54Gene	transposon protein, putative, CACTA, En/Spm sub-class	1911										24Gene	protein rolling protein	870
																																	55Gene	putative polygalacturonase	1938										25Gene	NAD(P)-binding Rossmann-fold superfamily protein	801
																																	56Gene	---NA---	159										26Gene	putative alcohol dehydrogenase	1563
																																	57Gene	---NA---	195										27Gene	NAD(P)-binding Rossmann-fold superfamily protein	621
																																	58Gene	---NA---	402										28Gene	boron transporter 1	2115
																																	59Gene	---NA---	699										29Gene	ADP-ribosylation factor 1	546
																																	60Gene	protein ALP1-like	921										30Gene	galactinol synthase 1	687
																																	61Gene	---NA---	561
